# Supplementary material for: A Dysferlin Exon 32 Nonsense Mutant Mouse Model Shows Pathological Signs of Dysferlinopathy
Source: Biomedicines. 2023 May 13;11(5):1438. doi: 10.3390/biomedicines11051438 (PMC10216094; doi:10.3390/biomedicines11051438)
Supplement: Supplementary file 1 [file biomedicines-11-01438-s001.zip]

Archive with 1 entries (1 files):
- biomedicines-2351359-supplementary.pdf
